# Supplementary material for: Pathogens and Antibiotic Susceptibilities of Global Bacterial Keratitis: A Meta-Analysis
Source: Antibiotics (Basel). 2022 Feb 12;11(2):238. doi: 10.3390/antibiotics11020238 (PMC8868051; doi:10.3390/antibiotics11020238)
Supplement: Supplementary file 1 [file antibiotics-11-00238-s001.zip]

Archive with 1 entries (1 files):
- antibiotics-1584882-supplementary.pdf
